# Supplementary material for: An interaction-based model for neuropsychiatric features of copy-number variants
Source: PLoS Genet. 2019 Jan 17;15(1):e1007879. doi: 10.1371/journal.pgen.1007879 (PMC6336245; doi:10.1371/journal.pgen.1007879)
Supplement: S1 Table — CNV, copy-number variant. (XLSX) [file pgen.1007879.s001.xlsx]

## Sheet: Sheet1
	S1 Table. De novo and inherited CNV occurrence (Girirajan et al., NEJM 2012)
	Region	Del freq.	Dup freq.		Region	Del freq.	Dup freq.
	1q21.1	8/36	10/41		2q23.1	1/1	0/0
	3q29	3/4	0/8		6p25	1/13	0/6
	10q23	5/13	0/3		15q11.2	1/15	0/0
	15q13.3	7/33	0/11		15q25.2	0/0	1/1
	16p13.11	5/21	3/40		16p12.1	1/25	1/7
	16p11.2	31/49	6/27		16p11.2 distal	4/13	1/6
	17p13.3	3/3	4/8		17q12	5/8	2/11
	17q23	1/1	1/1		19p13.12	2/2	0/0
	22q11.2	16/20	2/24		22q11.2 distal	8/8	1/6
	Wolf-Hirschhorn	1/2	1/1		Sotos/5q35	1/1	0/0
	Williams/7q11.23	6/6	5/9		Phelan-McDermid	17/18	0/2
	15q24	5/5	0/1		Rubinstein-Taybi	1/1	0/0
	Smith-Magenis/ Potocki-Lupski	4/4	4/4		Prader-Willi/ Angelmans	11/13	10/21
