# Supplementary material for: An interaction-based model for neuropsychiatric features of copy-number variants
Source: PLoS Genet. 2019 Jan 17;15(1):e1007879. doi: 10.1371/journal.pgen.1007879 (PMC6336245; doi:10.1371/journal.pgen.1007879)
Supplement: S2 Table — CNV, copy-number variant. (XLSX) [file pgen.1007879.s002.xlsx]

## Sheet: Sheet1
	S2 Table. Frequency of neuropsychiatric phenotypes among CNV carriers (GeneReviews)
	CNV disorder	ID/DD	Speech delay	Autism	Epilepsy	Micro/ macrocephaly	ADHD	Schizophrenia	Behavioral features	Other psych. features
	1q21 del	0.5-0.75	NA	<0.1	0.16	0.39	0.1-0.25	NA	NA	NA
	3q29 del	>0.9	0.6	0.26	NA	NA	NA	0.05-0.4	NA	0.2
	7q11.23 dup	0.38	0.82	0.2-0.33	0.19	NA	0.35	NA	0.25	0.6
	15q11.2q13.1 dup	>0.9	>0.9	0.5-0.8	0.25-0.65	NA	NA	NA	NA	NA
	15q13.3 del	0.58	NA	0.11	0.28	NA	0.065	0.11	0.35	NA
	16p11.2 del	0.93	0.71	0.24	0.2	0.25-0.5	NA	NA	0.46	NA
	16p12.1 del	0.78	0.74	0.46	0.28	0.31	NA	NA	0.52	0.56
	17q12 del	0.16-0.53	NA	0.08	0.13	0.13	NA	NA	NA	NA
	17q12 dup	0.88	0.86	NA	0.75	0.5	NA	NA	0.94	NA
	22q11.2 del	0.84	NA	0.2	0.07	0.18-0.5	0.25-0.5	0.25	NA	0.6
	Williams-Beuren	0.75	NA	NA	NA	NA	0.65	NA	0.8	NA
	Smith-Magenis	>0.75	>0.75	0.9	NA	NA	NA	NA	0.77	NA
	Potocki-Lupski	>0.75	>0.9	0.6	NA	NA	NA	NA	0.5-0.75	NA
	Sotos	0.9	NA	NA	0.25	NA	NA	NA	0.15-0.89	NA
