# Supplementary material for: An interaction-based model for neuropsychiatric features of copy-number variants
Source: PLoS Genet. 2019 Jan 17;15(1):e1007879. doi: 10.1371/journal.pgen.1007879 (PMC6336245; doi:10.1371/journal.pgen.1007879)
Supplement: S3 Table — CNV, copy-number variant. (XLSX) [file pgen.1007879.s003.xlsx]

## Sheet: Sheet1
S3 Table. Metrics of intolerance to variation and haploinsufficiency for CNV genes (raw scores and percentiles)
Gene	CNV region	EpiScore	EpiScore %	GHIS	GHIS %	Essential	Essential %	HI	HI %	pLI	pLI %	RVIS	RVIS %	CCR Max	CCR %
BCL9	1q21.1	0.673833	0.139287	0.552488	0.386051	0.955151	0.128243	0.75	0.0730978	0.831846	0.207181	-1.63	0.0283226	95.8585	0.334754
PRKAB2	1q21.1	0.73935	0.0950191	0.535332	0.458462	0.368496	0.604945	0.654	0.0993963	0.767108	0.2285	0.19	0.663092	97.315	0.223511
GJA5	1q21.1	0.4415	0.355588	0.467927	0.715022	0.516978	0.530552	0.086	0.791345	0.0979965	0.432675	-0.63	0.167921	97.5247	0.207026
CHD1L	1q21.1	0.412983	0.39088	0.527272	0.495122	0.88398	0.223287	0.147	0.556034	1.05042e-20	0.98781	1.09	0.918173	95.991	0.324636
GJA8	1q21.1	0.191733	0.709568	0.397375	0.957523	0.651495	0.433655	0.271	0.333871	2.6776e-05	0.752853	-0.18	0.397286	91.3284	0.621476
ACP6	1q21.1	0.3477	0.477201	0.494751	0.626674	0.593744	0.465689	0.085	0.797203	3.1441e-05	0.749068	0.86	0.885169	88.9146	0.724363
FMO5	1q21.1	0.16045	0.762757	0.38699	0.99085	0.0706517	0.918723	0.04	0.964736	3.69166e-15	0.968828	0.07	0.589145	95.6386	0.352603
PAK2	3q29	0.4735	0.320406	0.690781	0.0144216	0.997042	0.025045	0.764	0.0688542	0.938689	0.157807	-0.34	0.296439	99.7009	0.022226
TFRC	3q29	0.778983	0.072137	0.696428	0.0109071	0.883422	0.223552	0.352	0.252764	0.780323	0.224214	-0.71	0.143213	89.0404	0.719077
DLG1	3q29	0.698533	0.120284	0.579608	0.277525	0.820981	0.28905	0.994	0.00669416	0.998742	0.0625661	0.4	0.760917	94.372	0.441337
PCYT1A	3q29	0.50485	0.286332	0.596693	0.212567	0.0212564	0.966589	0.706	0.0840954	0.0983001	0.432508	-0.85	0.109854	97.1467	0.236983
FBXO45	3q29	0.343183	0.482631	0.622931	0.127431	0.917693	0.182781	0.223	0.398303	0.857973	0.197217	-0.03	0.505955	99.5695	0.0341064
UBXN7	3q29	0.49135	0.299684	0.608775	0.170939	0.800905	0.306629			0.990657	0.0985249	-0.21	0.377496	99.8457	0.010573
NCBP2	3q29	0.448667	0.347388	0.713195	0.0036357	0.991089	0.0470719	0.222	0.399378	0.26693	0.366991	-0.05	0.489838	93.2847	0.508868
NRROS	3q29	0.1971	0.701202	0.548249	0.403805	0.281293	0.667902	0.341	0.260773	0.457686	0.313498	-0.68	0.153463	91.5908	0.6059
WDR53	3q29	0.334567	0.493878	0.550228	0.39514	0.568832	0.480832	0.172	0.493097	0.000341189	0.680601	-0.18	0.397286	91.8365	0.593338
CEP19	3q29	0.139017	0.801429	0.515367	0.54584	0.940014	0.151753	0.113	0.676588	0.0526189	0.466407	0.01	0.541328	77.8177	0.935653
BDH1	3q29	0.385767	0.425508	0.447781	0.774829	0.954969	0.128455	0.143	0.569721	0.000383113	0.676983	0.42	0.76702	88.7486	0.731526
TCTEX1D2	3q29	0.0998333	0.862264	0.520529	0.523905	0.340912	0.619718	0.165	0.508338	0.000234712	0.690676	0.28	0.708064	90.6681	0.650239
RNF168	3q29	0.77315	0.075018	0.51286	0.556747	0.93819	0.1544	0.072	0.854641	1.37259e-10	0.926245	0.42	0.76702	77.8177	0.93588
SENP5	3q29	0.214883	0.674331	0.492356	0.635884	0.112026	0.877264	0.086	0.791345	0.996261	0.0789869	0.38	0.754577	99.8618	0.00943611
MELTF	3q29	0.18065	0.727907	0.483957	0.664182	0.156379	0.77756	0.093	0.75901	7.7086e-12	0.942945	-0.09	0.465367	79.8803	0.91877
PIGZ	3q29	0.309017	0.528727	0.444045	0.785433	0.0493685	0.939691	0.046	0.948539	0.000159853	0.702421	0.29	0.714523	85.6493	0.820089
PIGX	3q29	0.153133	0.776331	0.432316	0.819427	0.0794943	0.910357	0.022	0.990915			0.5	0.796528	91.5908	0.609197
SMCO1	3q29	0.0988167	0.86376			0.310344	0.638939	0.078	0.830016	4.62968e-05	0.738937	0.86	0.885169	77.8177	0.935823
TM4SF19	3q29	0.20965	0.681866			0.0414841	0.947315	0.057	0.914769	0.0139308	0.53376	0.9	0.893109	88.7486	0.730673
ZDHHC19	3q29	0.0779667	0.894786	0.410867	0.898261	0.61164	0.457058	0.056	0.918236	0.0524274	0.466574	1.02	0.908515	91.5908	0.606526
NIPA1	15q11.2	0.191217	0.710732	0.610149	0.166576	0.161557	0.771736	0.346	0.257307	0.214097	0.383913	-0.32	0.309534	96.3545	0.298317
CYFIP1	15q11.2	0.324933	0.505901			0.721626	0.386	0.153	0.53876	0.994933	0.084776	-1.3	0.0489423	95.0623	0.391712
TUBGCP5	15q11.2	0.0349167	0.949028			0.917207	0.183046			0.000126197	0.70988	-0.77	0.13071	95.7342	0.343224
NIPA2	15q11.2	0.341617	0.484736	0.574016	0.299582	0.206828	0.729641	0.155	0.533381	0.487194	0.305149	-0.03	0.505955	95.6794	0.347715
CHRNA7	15q13.3	0.806283	0.0577871	0.443876	0.785857	0.792484	0.322302	0.409	0.210268					90.4502	0.664336
KLF13	15q13.3	0.636867	0.166436	0.557475	0.364903	0.492529	0.544742	0.894	0.0361007	0.629114	0.268689			99.0675	0.0762278
OTUD7A	15q13.3	0.000266667	0.999335	0.606478	0.178877	0.102214	0.887748	0.194	0.44809	0.974595	0.125299	-1.15	0.0618001	99.0374	0.0784447
FAN1	15q13.3	0.27215	0.581805	0.505806	0.585288	0.68472	0.410251	0.088	0.781782	1.46793e-15	0.9715	0.28	0.708064	95.3465	0.373806
MTMR10	15q13.3	0.42805	0.372431			0.0457432	0.942868	0.042	0.959775	0.0350498	0.488283	0.38	0.754577	97.6753	0.194463
TRPM1	15q13.3	0.1455	0.788631	0.442674	0.789553	0.15563	0.778248	0.127	0.623991	1.16832e-31	0.996827	1.75	0.966463	94.4332	0.436903
TAOK2	16p11.2	0.359533	0.461688	0.674851	0.0254499	0.991702	0.044848	0.599	0.118582	0.998764	0.0620651	-2.85	0.00586597	99.3841	0.0491132
MAZ	16p11.2	0.587	0.209485	0.678318	0.0225414	0.971161	0.0983798	0.297	0.302253	0.95397	0.14506			93.8771	0.473795
PPP4C	16p11.2	0.103817	0.855504	0.656378	0.0496879	0.99414	0.0358996	0.623	0.110633	0.759586	0.230225	-0.12	0.441311	99.1705	0.0674739
CORO1A	16p11.2	0.148817	0.782924	0.63158	0.104042	0.4725	0.553638	0.785	0.0628773	0.954491	0.14467	-0.51	0.212419	97.4632	0.211517
PAGR1	16p11.2	0.702267	0.117458			0.952732	0.13195	0.171	0.495248	0.500966	0.301085			85.1406	0.831855
ALDOA	16p11.2	0.658433	0.150424	0.579598	0.277586	0.999353	0.0141904	0.276	0.326101	0.0248344	0.503757	-0.58	0.183149	93.7071	0.484766
KCTD13	16p11.2	0.256583	0.607845	0.606824	0.177665	0.924674	0.17182	0.342	0.260295	0.791961	0.220874	-0.34	0.296439	96.3828	0.295759
MAPK3	16p11.2	0.16355	0.757771	0.588232	0.243774	0.98296	0.0711109	0.976	0.0133883	0.409692	0.326691	-0.41	0.258814	96.6798	0.272851
SEZ6L2	16p11.2	0.3268	0.503297	0.655555	0.0513846	0.460925	0.559568	0.469	0.174646	0.130153	0.415864	-1.12	0.06577	98.8165	0.0977149
MVP	16p11.2	0.494983	0.296027	0.557966	0.363085	0.991937	0.0441597	0.115	0.669117	0.00744852	0.561202	-0.81	0.120401	95.6975	0.345782
SPN	16p11.2	0.182367	0.724971	0.636626	0.0916803	0.834738	0.274277	0.274	0.328791	0.0912714	0.43646	-0.27	0.336138	93.5415	0.494941
FAM57B	16p11.2	0.377717	0.437697	0.708319	0.0049082	0.0995324	0.890872	0.258	0.350188	0.285736	0.361592	-0.41	0.258814	93.0383	0.525864
CDIPT	16p11.2	0.1538	0.774946	0.609001	0.170333	0.93307	0.160595	0.116	0.665292	0.193883	0.38948	-0.25	0.350181	91.4327	0.616189
PRRT2	16p11.2	0.798817	0.0621087	0.43735	0.804945	0.539176	0.495764	0.254	0.355149	0.301736	0.357751	0.55	0.811163	91.3013	0.622613
DOC2A	16p11.2	0.115717	0.837387	0.581579	0.269163	0.554083	0.487769	0.239	0.374813	0.0185536	0.518731	-0.56	0.190851	86.2924	0.804911
ASPHD1	16p11.2	0.340367	0.48662	0.578583	0.281403	0.161929	0.771153	0.108	0.697806	0.120036	0.420985	-0.36	0.283463	92.4242	0.559231
INO80E	16p11.2	0.148967	0.782703	0.602802	0.191056	0.576793	0.47559			0.0174147	0.521403	-0.07	0.478462	94.8577	0.407117
KIF22	16p11.2	0.223417	0.659039	0.623867	0.12422	0.864318	0.244626	0.116	0.665292	4.39968e-06	0.796215	-0.26	0.348522	94.8083	0.414677
YPEL3	16p11.2	0.14255	0.793174	0.616143	0.146095	0.230912	0.702849	0.279	0.322156	0.122709	0.419983	0.19	0.663092	96.5035	0.286266
TBX6	16p11.2	0.1314	0.814062	0.511949	0.560383	0.381209	0.599333	0.149	0.549758	0.0291475	0.496744	-0.05	0.489838	94.9579	0.400239
HIRIP3	16p11.2	0.175033	0.736994	0.501351	0.602557	0.970162	0.0998623	0.231	0.386648	0.0190028	0.517729	0.49	0.792854	86.8739	0.78837
C16orf54	16p11.2	0.1262	0.821929	0.535804	0.456584	0.00865303	0.979932	0.124	0.635168	0.668081	0.257334			90.014	0.680309
TMEM219	16p11.2	0.096	0.867583	0.556526	0.368963	0.120038	0.816848			0.00103536	0.643752	-0.21	0.377496	78.1288	0.933834
QPRT	16p11.2	0.120833	0.829132	0.416139	0.877356	0.963826	0.112994	0.149	0.549758	0.593366	0.277874	0.53	0.804764	92.4812	0.557242
C16orf92	16p11.2	0.154883	0.772674			0.131493	0.804247			0.0189254	0.517785	0.24	0.686319	78.9577	0.926273
GDPD3	16p11.2	0.06875	0.907585	0.444274	0.784585	0.114371	0.822991	0.1	0.731038	1.05165e-07	0.859226	0.04	0.559223	87.9433	0.756764
ATXN2L	16p11.2 distal	0.6626	0.147543	0.680832	0.0201781	0.990578	0.0493487	0.41	0.209372	0.99995	0.0323963	-1.73	0.0242934	96.4962	0.286721
ATP2A1	16p11.2 distal	0.123817	0.824589	0.621029	0.132764	0.768793	0.343111	0.698	0.0867252	7.03975e-09	0.892012	-1.39	0.0422468	96.6135	0.277854
SH2B1	16p11.2 distal	0.239983	0.632556	0.588466	0.242926	0.865414	0.243778	0.438	0.1918	0.95683	0.142778	-0.24	0.361083	97.8979	0.175875
TUFM	16p11.2 distal	0.126517	0.821431	0.572404	0.305702	0.923307	0.175845	0.288	0.311159	0.651456	0.261787	-0.4	0.262784	91.7803	0.595327
CD19	16p11.2 distal	0.2094	0.682198	0.548674	0.40223	0.674288	0.417611	0.743	0.0745921	0.853622	0.19872	-0.18	0.397286	95.6102	0.353172
SPNS1	16p11.2 distal	0.12065	0.829464	0.532537	0.470945	0.971418	0.098115	0.145	0.562728	0.258447	0.368995	-0.58	0.183149	94.553	0.430423
LAT	16p11.2 distal	0.131417	0.814006	0.53895	0.441556	0.383149	0.598168	0.135	0.595063	0.0974333	0.433176	-0.54	0.200569	94.2287	0.45083
RABEP2	16p11.2 distal	0.184417	0.721314	0.649715	0.0628977	0.104285	0.885683	0.198	0.440022	0.00273664	0.60501	-0.69	0.148486	97.024	0.245737
NFATC2IP	16p11.2 distal	0.192033	0.708793	0.58335	0.261892	0.772879	0.340517	0.085	0.797203	0.00232735	0.6113			89.5671	0.69776
POLR3E	16p12.1	0.105917	0.851959	0.595853	0.215779	0.99604	0.0290692	0.287	0.312534	0.0194658	0.516449	-0.69	0.148486	98.7384	0.105275
UQCRC2	16p12.1	0.169917	0.745969	0.562448	0.344301	0.980314	0.0776236	0.345	0.258263	0.00723554	0.562594	0.22	0.677905	97.5125	0.207992
CDR2	16p12.1	0.256017	0.608898	0.606528	0.178695	0.25039	0.6894	0.184	0.467635	5.60529e-06	0.791428	-0.98	0.086686	95.8585	0.337199
EEF2K	16p12.1	0.131133	0.81445	0.56256	0.343877	0.977006	0.083501	0.09	0.773415	8.33829e-11	0.929808	-1.48	0.0363216	85.2274	0.830264
PDZD9	16p12.1	0.0833667	0.887695	0.379927	0.997516	0.282681	0.662766	0.127	0.623991	0.545261	0.289285	0.04	0.559223	93.0175	0.526774
C16orf52	16p12.1	0.1442	0.790404	0.479822	0.677271	0.230912	0.702849							63.694	0.984766
VWA3A	16p12.1	0.06105	0.919552	0.476253	0.688178	0.0468953	0.941968	0.19	0.455143	1.83741e-20	0.987476	1.66	0.962138	96.3653	0.297294
MYH11	16p13.11	0.519867	0.26971	0.573416	0.302248	0.694274	0.404268	0.777	0.0648497	0.998956	0.0597829	-3.1	0.00456242	99.2296	0.0621874
MARF1	16p13.11	0.42885	0.371045	0.594538	0.220081	0.912033	0.191253	0.112	0.680892	1	0.0141943	-1.52	0.03407	97.6654	0.195373
NDE1	16p13.11	0.454083	0.341016	0.648151	0.0657456	0.824167	0.284126	0.405	0.213018	0.0471095	0.472586	-0.82	0.11572	94.0801	0.462597
C16orf45	16p13.11	0.24635	0.623469	0.614045	0.1527	0.533879	0.522133	0.266	0.339908	0.21468	0.383691	-0.01	0.52379	88.9574	0.721919
ABCC1	16p13.11	0.3959	0.411546	0.482934	0.667515	0.290839	0.657842	0.201	0.43518	0.0194358	0.516504	-0.84	0.110861	93.7071	0.485107
FOPNL	16p13.11	0.155617	0.771234	0.649987	0.0622917	0.521025	0.528063	0.175	0.485805	9.46709e-06	0.780017	-0.07	0.478462	88.8322	0.727206
ABCC6	16p13.11	0.174717	0.737548	0.434612	0.812337	0.158685	0.775548	0.107	0.70217	1.45457e-06	0.818313	0.63	0.835338	90.4502	0.662858
PRPF8	17p13.3	0.124917	0.823093	0.666399	0.034721	0.985546	0.0646511	0.832	0.051043	1	0.0052324	-3.03	0.00491794	99.9855	0.000795816
PAFAH1B1	17p13.3	0.879367	0.0211646	0.650785	0.0608374	0.987943	0.0585619	0.725	0.0789552	0.999633	0.0489285	-0.41	0.258814	99.9136	0.00540018
RPA1	17p13.3	0.134033	0.809352	0.686347	0.0172696	0.985446	0.0648629	0.999	0.00221146	0.308711	0.35597	-1.11	0.0663625	91.6535	0.603058
HIC1	17p13.3	0.7774	0.0728572	0.655416	0.051627	0.919446	0.180981	0.708	0.0834379					99.0507	0.0776489
YWHAE	17p13.3	0.847867	0.0354036	0.495925	0.622372	0.994662	0.0337287	0.76	0.0702887	0.964161	0.136543	-0.08	0.471707	99.1647	0.0679854
CRK	17p13.3	0.3235	0.508006	0.662789	0.0385384	0.995385	0.0315578	0.72	0.0799115	0.864536	0.194155	-0.34	0.296439	97.2513	0.228172
MNT	17p13.3	0.564483	0.2286	0.604707	0.184209	0.890636	0.216139	0.327	0.273445	0.96048	0.139883	-0.76	0.131955	95.9855	0.325205
PITPNA	17p13.3	0.339617	0.487174	0.608901	0.170636	0.717746	0.388383	0.46	0.179666	0.929438	0.162928	-0.3	0.322569	97.8315	0.181332
SRR	17p13.3	0.271167	0.583744	0.614729	0.150518	0.683114	0.411734	0.502	0.15803	0.179017	0.394267	-0.47	0.228714	94.5735	0.428433
METTL16	17p13.3	0.38925	0.420245	0.580282	0.274374	0.944928	0.143175	0.144	0.566075	0.997289	0.0739215	-0.07	0.478462	98.8754	0.0922578
SGSM2	17p13.3	0.239817	0.632722	0.554125	0.379143	0.792088	0.322567			5.55963e-08	0.866908	-0.74	0.13788	95.6102	0.354252
SERPINF2	17p13.3	0.0205833	0.962879	0.472417	0.700297	0.919526	0.180822	0.181	0.473672	0.423434	0.323407	-0.78	0.126563	95.6929	0.34618
SMG6	17p13.3	0.4052	0.40041	0.528411	0.490335	0.49687	0.543313	0.463	0.177993	0.999935	0.0341219	-0.16	0.4073	97.4406	0.212824
SLC43A2	17p13.3	0.335483	0.492216	0.558305	0.362116	0.209688	0.727576	0.255	0.353296	0.0618427	0.457278	-0.98	0.086686	90.6769	0.64967
MYO1C	17p13.3	0.142017	0.794836	0.544085	0.420287	0.724312	0.3842	0.2	0.436734	3.89021e-08	0.871973	-1.11	0.0663625	92.4659	0.557526
WDR81	17p13.3	0.201767	0.693889	0.52315	0.512695	0.984849	0.0664513	0.217	0.407148	1.26011e-05	0.772836	-1.76	0.0231676	93.9282	0.470441
TSR1	17p13.3	0.2755	0.576652	0.61459	0.150882	0.723632	0.384782	0.816	0.0546291	8.3329e-20	0.985639	0.01	0.541328	92.3354	0.570714
SERPINF1	17p13.3	0.123117	0.826029	0.593616	0.223535	0.151768	0.782484	0.404	0.213914	8.289e-05	0.722238	-0.6	0.175387	92.525	0.554741
DPH1	17p13.3	0.453867	0.341404	0.498891	0.612374	0.814875	0.293816	0.605	0.116371	2.34177e-08	0.878486	0.4	0.760917	86.3255	0.804059
INPP5K	17p13.3	0.1541	0.774447	0.443732	0.786221	0.956898	0.125807			0.0133887	0.535374	-0.07	0.478462	95.6102	0.353854
RTN4RL1	17p13.3	0.4268	0.373705	0.442782	0.789069	0.214469	0.724028	0.453	0.183432	0.787531	0.222099	0.4	0.760917	97.8369	0.180821
RILP	17p13.3	0.133167	0.810627			0.522557	0.527163	0.078	0.830016	0.00067086	0.659226			86.3955	0.801785
OVCA2	17p13.3	0.09565	0.868137	0.401557	0.939708	0.130994	0.804723			3.94782e-05	0.743446	-0.21	0.377496	67.6832	0.97857
SMYD4	17p13.3	0.125233	0.822871	0.437364	0.804823	0.334816	0.625225	0.09	0.773415	2.00564e-11	0.938492	1.41	0.947621	81.8142	0.894668
TLCD2	17p13.3	0.128417	0.818217			0.086833	0.903526	0.157	0.528659					70.5498	0.970782
SCARF1	17p13.3	0.1377	0.80359	0.399778	0.948676	0.0443214	0.94435	0.091	0.768573	0.000660074	0.659672	2.34	0.983883	95.7808	0.340098
ZNHIT3	17q12	0.1029	0.857444			0.843308	0.265964	0.207	0.42484	1.21466e-05	0.773949	-0.41	0.258814	64.3967	0.983856
DHRS11	17q12	0.165683	0.754003			0.0577982	0.931272			0.0315613	0.493237	-0.18	0.397286	84.6193	0.844191
MRM1	17q12	0.248633	0.620145			0.949732	0.135497	0.058	0.911243	5.92768e-05	0.732313	0.22	0.677905	86.0981	0.809175
TADA2A	17q12	0.360217	0.460746			0.770155	0.342158	0.349	0.255036	9.66223e-05	0.718119	0.42	0.76702	89.262	0.711346
AATF	17q12	0.84105	0.0386171			0.894153	0.212221	0.686	0.0898332	1.62332e-07	0.853827	-0.29	0.32648	89.5671	0.698499
MYO19	17q12	0.103683	0.855671			0.421378	0.578736	0.179	0.477377	2.43129e-18	0.982132	0.52	0.803401	89.5671	0.69884
PIGW	17q12	0.105867	0.852069			0.441815	0.569946	0.283	0.317734	5.93369e-07	0.833064	-0.03	0.505955	92.3354	0.568554
C17orf78	17q12	0.132517	0.811901			0.0720709	0.917187	0.247	0.364473	0.00407528	0.587698	0.35	0.73769	93.0695	0.523988
DUSP14	17q12	0.605133	0.194194			0.683114	0.411734	0.508	0.155221	0.773652	0.226607	-0.3	0.322569	95.8585	0.335039
DDX52	17q12	0.44515	0.3511			0.73803	0.369321	0.16	0.521368	1.44175e-10	0.925967	0.05	0.574747	96.962	0.250796
SYNRG	17q12	0.288417	0.559145			0.7812	0.330456	0.048	0.943279	0.972748	0.127971	-0.7	0.148012	97.5517	0.205093
LHX1	17q12	0.900583	0.0125215			0.957632	0.124431	0.851	0.0467994	0.289266	0.360757	0.15	0.637258	99.2065	0.0643474
ACACA	17q12	0.541583	0.249875			0.982901	0.0712697	0.42	0.203096	1	0.00361815	-1.61	0.0293299	99.5473	0.0359254
GGNBP2	17q12	0.756483	0.0844368			0.165838	0.766864	0.323	0.277389	0.999929	0.0348455	-0.93	0.0945073	99.5998	0.0316053
HNF1B	17q12	0.926767	0.00554047			0.539176	0.495764	0.349	0.255036	0.999286	0.0557751	-0.54	0.200569	99.6218	0.0293884
HIRA	22q11.2	0.853467	0.0323564	0.540729	0.434769	0.999979	0.00873663	0.946	0.0228916	0.999998	0.019037	-1.37	0.0440244	98.3864	0.135744
TBX1	22q11.2	0.58855	0.207934	0.63101	0.105738	0.969072	0.102457	0.33	0.270815	0.983397	0.112385			98.0765	0.161892
DGCR8	22q11.2	0.28615	0.56197	0.606328	0.179301	0.999994	0.00836599	0.213	0.413484	0.999896	0.0377957	-1	0.0823606	98.3373	0.139836
RTN4R	22q11.2	0.68485	0.130201	0.635793	0.0938011	0.949895	0.135338	0.187	0.461778	0.526443	0.294239	-1.09	0.0699176	91.5908	0.605787
CDC45	22q11.2	0.466983	0.327719	0.6492	0.0638066	0.997909	0.0210738	0.991	0.00812862	0.0691044	0.450765	-0.27	0.336138	89.5274	0.701
RANBP1	22q11.2	0.425033	0.375866	0.734633	0.000969521	0.999545	0.0131844	0.776	0.0652681	0.336215	0.347843	-0.25	0.350181	95.1687	0.385118
SEPT5	22q11.2	0.254883	0.610837	0.629867	0.108465	0.997954	0.0208091	0.249	0.361186	0.914632	0.171389	-0.34	0.296439	95.4096	0.366871
UFD1	22q11.2	0.475667	0.317358	0.543037	0.425135	0.978449	0.081383	0.417	0.205009	0.997407	0.0735319	0.06	0.57605	95.4459	0.364711
SLC25A1	22q11.2	0.326483	0.503629	0.507612	0.577531	0.999448	0.0137668	0.321	0.279242	0.633539	0.267186	-0.52	0.209516	98.4244	0.13256
TRMT2A	22q11.2	0.446133	0.349881	0.590363	0.235836	0.539176	0.495764			1.30588e-05	0.771333	-0.95	0.0919595	94.9188	0.402626
COMT	22q11.2	0.717333	0.109203	0.564311	0.337393	0.99996	0.00900138	0.113	0.676588	0.000846658	0.651378	-0.18	0.397286	85.2431	0.829866
ZDHHC8	22q11.2	0.159517	0.764585	0.600233	0.199964	0.300901	0.651753	0.129	0.617178	0.988991	0.101865	-1.17	0.0598448	97.1652	0.234482
CLDN5	22q11.2	0.386967	0.423625	0.543065	0.424953	0.693742	0.404744	0.165	0.508338	0.74052	0.23607			99.3224	0.0547408
GP1BB	22q11.2	0.143	0.792177	0.567287	0.326062	0.999953	0.00921317	0.147	0.556034	0.101121	0.430337			91.9183	0.589643
DGCR2	22q11.2	0.254333	0.611391	0.56179	0.347149	0.566216	0.481891	0.21	0.419222	0.00109594	0.641303	-1.17	0.0598448	89.7184	0.690655
ARVCF	22q11.2	0.0614833	0.91861	0.599143	0.204326	0.999791	0.0111193	0.213	0.413484	8.21839e-07	0.82722	-0.05	0.489838	96.5077	0.285869
MRPL40	22q11.2	0.737383	0.0964596	0.526566	0.498394	0.998886	0.0167849	0.041	0.962226	0.0200817	0.51489	0.08	0.592404	91.905	0.590382
CLTCL1	22q11.2	0.322833	0.508726	0.517695	0.535903	0.855488	0.254474	0.24	0.373259	1.24076e-26	0.994267	2.35	0.984061	97.3081	0.22658
TSSK2	22q11.2	0.0557333	0.924594	0.469471	0.710053	0.932446	0.161813	0.173	0.490287	0.00415653	0.586919	-0.4	0.262784	83.7804	0.860675
ESS2	22q11.2	0.267417	0.589728	0.571552	0.309762	0.994738	0.0336228	0.169	0.498894	9.97852e-06	0.778848	0.47	0.787284	86.0131	0.810937
C22orf39	22q11.2	0.151583	0.778603	0.535657	0.457311	0.516229	0.531346	0.125	0.630925	3.69005e-07	0.840523			80.7674	0.908367
GSC2	22q11.2	0.279217	0.571611			0.114371	0.822991	0.096	0.747236	0.0371862	0.4855			94.0962	0.45839
TXNRD2	22q11.2	0.540633	0.250651	0.469798	0.708901	0.995251	0.0317696	0.118	0.65812	1.06916e-08	0.887003	0.63	0.835338	96.7674	0.267394
GNB1L	22q11.2	0.287717	0.559754	0.444999	0.782646	0.99363	0.0378058	0.087	0.786803	0.00126345	0.635458	0.69	0.850447	80.7699	0.908254
TANGO2	22q11.2	0.107883	0.848967	0.467398	0.718172	0.778991	0.336334	0.069	0.86797	4.22238e-06	0.796883	0.11	0.615512	92.8405	0.535186
MAPK1	22q11.2 distal	0.688617	0.127708	0.663225	0.0380537	1	0.00661866	0.999	0.00221146	0.981866	0.115113	-0.41	0.258814	99.4065	0.0471805
BCR	22q11.2 distal	0.65485	0.152972	0.515406	0.545598	1	0.00672456	0.26	0.347319	0.999967	0.0305594	-1.25	0.053564	93.8167	0.477206
GNAZ	22q11.2 distal	0.226717	0.653388	0.565146	0.333818	0.99973	0.0117547	0.285	0.314745	0.886294	0.184804	-0.85	0.109854	98.583	0.119657
UBE2L3	22q11.2 distal	0.459383	0.335753	0.574134	0.299037	0.999951	0.00931907	0.799	0.0587532	0.77872	0.22477	0.15	0.637258	99.913	0.00545703
PPIL2	22q11.2 distal	0.0699333	0.9062	0.621885	0.130461	0.999988	0.00863073	0.185	0.465483	0.027493	0.49975	-0.6	0.175387	94.3153	0.445316
TOP3B	22q11.2 distal	0.09015	0.876724	0.575773	0.29328	0.999995	0.00826009	0.236	0.379296	0.114528	0.423991	-0.48	0.22741	94.8963	0.404275
PPM1F	22q11.2 distal	0.184033	0.722311	0.556929	0.367085	0.99739	0.0234036	0.96	0.0188871	0.00026747	0.687615	-0.02	0.51982	92.535	0.554457
SDF2L1	22q11.2 distal	0.1423	0.794005	0.404957	0.924983	1	0.00645981	0.165	0.508338	0.0542961	0.464013			98.8009	0.0990791
YPEL1	22q11.2 distal	0.13485	0.807635	0.52602	0.500333	0.999946	0.00947792	0.089	0.777897	0.224431	0.379404	0.06	0.57605	95.1948	0.383242
YDJC	22q11.2 distal	0.0156667	0.968253	0.515714	0.544143	0.999999	0.00714815	0.116	0.665292	0.00215046	0.613471			93.0641	0.524443
ZNF280B	22q11.2 distal	0.211833	0.679484			0.539176	0.495764	0.092	0.763971	0.283016	0.362371	0.13	0.624578	90.9752	0.637278
PRAME	22q11.2 distal	0.18225	0.725248			0.999996	0.00810124	0.03	0.982428	0.000838035	0.651712	0.27	0.705753	85.7051	0.818668
GGTLC2	22q11.2 distal	0.00103333	0.986204			0.114371	0.822991	0.151	0.543482	0.000421522	0.673755
RAB36	22q11.2 distal	0.1636	0.757604	0.441448	0.793492	0.99994	0.00963677	0.043	0.956787	1.44186e-05	0.769385	0.62	0.830657	82.0667	0.889666
VPREB1	22q11.2 distal	0.232733	0.644246			0.132617	0.802923	0.022	0.990915	0.00134359	0.633621	0.68	0.847544	86.525	0.798204
RSPH14	22q11.2 distal	0.16515	0.754612	0.395429	0.967642	0.999998	0.00767764	0.065	0.88339	0.0035104	0.594768	0.89	0.890798	84.4524	0.847885
CCDC116	22q11.2 distal	0.0163333	0.967145	0.424678	0.843604	1	0.0069893	0.073	0.850457	3.97673e-05	0.743279	2.63	0.987913	90.2935	0.670134
ZNF280A	22q11.2 distal	0.1402	0.798881			0.539176	0.495764	0.071	0.858765	1.3361e-08	0.884386	1.38	0.945132	76.1016	0.947306
IGLL5	22q11.2 distal	0.100667	0.860713	0.396562	0.961643	0.946665	0.139521							58.3169	0.991132
