# Supplementary material for: An interaction-based model for neuropsychiatric features of copy-number variants
Source: PLoS Genet. 2019 Jan 17;15(1):e1007879. doi: 10.1371/journal.pgen.1007879 (PMC6336245; doi:10.1371/journal.pgen.1007879)
Supplement: S4 Table — CNV, copy-number variant. (XLSX) [file pgen.1007879.s004.xlsx]

## Sheet: Sheet1
	S4 Table. Developmental phenotypes of CNV genes in mouse, zebrafish and Drosophila models
	CNV region	Gene	Mouse phenotypes						Zebrafish phenotypes						Drosophila phenotypes
			Behavioral	Embryonic	Growth/size	Lethality	Nervous system		Behavioral	Embryonic	Growth/size	Lethality	Nervous system		Behavior	Development	Lethality	Neuroanatomy	Neurophysiology
	1q21.1	PRKAB2
		FMO5
		CHD1L
		BCL9
		ACP6
		GJA5
		GJA8
	3q29	ZDHHC19
		OSTalpha
		PCYT1A
		PAK2
		PIGX
		NCBP2
		PIGZ
		MFI2
		BDH1
		TCTEX1D2
		FBXO45
		DLG1
		LRRC33
		UBXN7
		SENP5
		WDR53
		CEP19
		RNF168
		SMCO1
		TFRC
		TM4SF19
	15q11.2	TUBGCP5
		CYFIP1
		NIPA2
		NIPA1
	15q13.3	FAN1
		MTMR10
		TRPM1
		KLF13
		OTUD7A
		CHRNA7
	16p11.2 distal	ATXN2L
		TUFM
		SH2B1
		ATP2A1
		RABEP2
		CD19
		NFATC2IP
		SPNS1
		LAT
	16p11.2	SPN
		QPRT
		C16orf54
		KIF22
		MAZ
		PRRT2
		C16orf53
		MVP
		CDIPT
		SEZ6L2
		ASPHD1
		KCTD13
		TMEM219
		TAOK2
		HIRIP3
		INO80E
		DOC2A
		C16orf92
		FAM57B
		ALDOA
		PPP4C
		TBX6
		YPEL3
		GDPD3
		MAPK3
		CORO1A
	16p12.1	UQCRC2
		PDZD9
		C16orf52
		VWA3A
		EEF2K
		POLR3E
		CDR2
	16p13.11	C16orf45
		KIAA0430
		NDE1
		MYH11
		FOPNL
		ABCC1
		ABCC6
	17p13.3	CRK
		DPH1
		HIC1
		INPP5K
		METTL16
		MNT
		MYO1C
		OVCA2
		PAFAH1B1
		PITPNA
		PRPF8
		RILP
		RPA1
		RTN4RL1
		SCARF1
		SERPINF1
		SERPINF2
		SGSM2
		SLC43A2
		SMG6
		SMYD4
		SRR
		TLCD2
		TSR1
		WDR81
		YWHAE
	17q12	AATF
		ACACA
		C17orf78
		DDX52
		DHRS11
		DUSP14
		GGNBP2
		HNF1B
		LHX1
		MRM1
		MYO19
		PIGW
		SYNRG
		TADA2A
		ZNHIT3
	22q11.2	DGCR2
		DGCR14
		TSSK2
		GSC2
		SLC25A1
		CLTCL1
		HIRA
		MRPL40
		C22orf39
		UFD1L
		CDC45
		CLDN5
		SEPT5
		GP1BB
		TBX1
		GNB1L
		TXNRD2
		COMT
		ARVCF
		TANGO2
		DGCR8
		TRMT2A
		RANBP1
		ZDHHC8
		CCDC188
		RTN4R
	22q11.2 distal	BCR
		CCDC116
		GGTLC2
		GNAZ
		IGLL5
		MAPK1
		PPIL2
		PPM1F
		PRAME
		RAB36
		RSPH14
		SDF2L1
		TOP3B
		UBE2L3
		VPREB1
		YDJC
		YPEL1
		ZNF280A
		ZNF280B
