# Supplementary material for: An interaction-based model for neuropsychiatric features of copy-number variants
Source: PLoS Genet. 2019 Jan 17;15(1):e1007879. doi: 10.1371/journal.pgen.1007879 (PMC6336245; doi:10.1371/journal.pgen.1007879)
Supplement: S5 Table — CNV, copy-number variant; GO, Gene Ontology; WGCNA, weighted gene correlation network analysis. (XLSX) [file pgen.1007879.s005.xlsx]

## Sheet: Sheet1
S5 Table. WGCNA modules for CNV genes and GO Biological Process enrichments (PantherDB) of select modules
CNV region	Gene	Module			Module	PANTHER GO-Slim Biological Process	Observed	Expected	Fold Enrichment	raw P value	FDR
1q21.1	CHD1L	M2			M1	cellular protein modification process	151	106.06	1.42	8.77e-05	0.00214
1q21.1	BCL9	M2			M1	protein metabolic process	257	213.05	1.21	0.00432	0.0377
1q21.1	FMO5	M2			M1	primary metabolic process	777	639.7	1.21	1.6e-08	1.95e-06
1q21.1	ACP6	M5			M1	metabolic process	948	791.11	1.2	1.63e-09	3.98e-07
1q21.1	GJA8	M18			M1	protein localization	98	71.6	1.37	0.00488	0.0397
1q21.1	PRKAB2	M1			M1	localization	327	270.79	1.21	0.00108	0.0126
1q21.1	GJA5	M5			M1	intracellular protein transport	127	93.4	1.36	0.00171	0.0181
3q29	PIGZ	M8			M1	protein transport	134	99.06	1.35	0.00159	0.0176
3q29	PCYT1A	M2			M1	transport	279	228.93	1.22	0.00179	0.0182
3q29	BDH1	M1			M1	biosynthetic process	311	234.86	1.32	3.4e-06	0.000104
3q29	UBXN7	M3			M1	transcription, DNA-dependent	181	137.28	1.32	0.000588	0.00755
3q29	WDR53	M3			M1	RNA metabolic process	296	211.3	1.4	8.99e-08	7.32e-06
3q29	TFRC	M5			M1	nucleobase-containing compound metabolic process	476	376.44	1.26	6.3e-07	2.56e-05
3q29	C3orf43	M6			M1	phosphate-containing compound metabolic process	276	214.67	1.29	9.04e-05	0.002
3q29	ZDHHC19	M10			M1	nitrogen compound metabolic process	430	339.7	1.27	2.4e-06	8.35e-05
3q29	PAK2	M1			M1	catabolic process	196	158.28	1.24	0.00515	0.0405
3q29	NCBP2	M1
3q29	FBXO45	M1			M2	nervous system development	63	38.81	1.62	0.000839	0.0256
3q29	CEP19	M1			M2	transcription, DNA-dependent	170	126.08	1.35	0.000353	0.0144
3q29	MFI2	M1
3q29	DLG1	M4			M5	viral process	5	0.45	11.18	0.000371	0.00377
3q29	SENP5	M4			M5	antigen processing and presentation	6	0.61	9.76	0.000162	0.0022
3q29	TM4SF19	M15			M5	immune system process	80	37.39	2.14	2.06e-09	5.04e-07
3q29	TCTEX1D2	M21			M5	fatty acid beta-oxidation	6	1.12	5.37	0.002	0.0148
3q29	RNF168	M3			M5	fatty acid metabolic process	26	9.17	2.84	8.58e-06	0.00019
3q29	PIGX	M4			M5	lipid metabolic process	47	22.02	2.13	4.84e-06	0.000148
3q29	LRRC33	M1			M5	response to interferon-gamma	14	3.24	4.32	2.1e-05	0.000427
15q11.2	CYFIP1	M3			M5	response to stimulus	198	149.61	1.32	8.25e-05	0.00126
15q11.2	NIPA1	M1			M5	amino acid transport	18	4.64	3.88	5.34e-06	0.000145
15q11.2	TUBGCP5	M4			M5	negative regulation of apoptotic process	18	5.53	3.25	4.27e-05	0.000744
15q11.2	NIPA2	M4			M5	regulation of biological process	168	137.65	1.22	0.00934	0.0475
15q13.3	MTMR10	M5			M5	biological regulation	218	166.83	1.31	5.94e-05	0.000966
15q13.3	TRPM1	M6			M5	developmental process	119	83.89	1.42	0.00027	0.00299
15q13.3	FAN1	M16			M5	cellular amino acid catabolic process	10	3.13	3.2	0.00235	0.0164
15q13.3	OTUD7A	M1			M5	cellular amino acid metabolic process	33	12.85	2.57	4.46e-06	0.000155
15q13.3	KLF13	M34			M5	lipid transport	10	3.8	2.63	0.00793	0.042
15q13.3	CHRNA7	M4			M5	anion transport	32	13.47	2.38	2.74e-05	0.000515
16p11.2	MAZ	M2			M5	ion transport	38	21.85	1.74	0.00208	0.015
16p11.2	ALDOA	M8			M5	cell adhesion	44	19.9	2.21	4.44e-06	0.000217
16p11.2	DOC2A	M8			M5	biological adhesion	44	19.9	2.21	4.44e-06	0.000181
16p11.2	FAM57B	M2			M5	cellular calcium ion homeostasis	14	6.43	2.18	0.0093	0.0483
16p11.2	KIF22	M3			M5	homeostatic process	34	16.65	2.04	0.000269	0.00312
16p11.2	CORO1A	M25			M5	locomotion	34	17.33	1.96	0.00056	0.00525
16p11.2	MVP	M5			M5	regulation of catalytic activity	39	20.06	1.94	0.000246	0.00315
16p11.2	TBX6	M5			M5	regulation of molecular function	43	24.65	1.74	0.000927	0.0078
16p11.2	QPRT	M5			M5	response to external stimulus	38	19.62	1.94	0.000327	0.00347
16p11.2	PRRT2	M20			M5	cell differentiation	48	30.63	1.57	0.00387	0.0242
16p11.2	CDIPT	M20			M5	cell-cell signaling	49	31.8	1.54	0.00461	0.0268
16p11.2	SEZ6L2	M20			M5	cell communication	211	150.12	1.41	9.1e-07	7.4e-05
16p11.2	C16orf53	M10			M5	intracellular signal transduction	89	59.86	1.49	0.000436	0.00426
16p11.2	GDPD3	M10			M5	signal transduction	174	129.55	1.34	0.000116	0.00167
16p11.2	KCTD13	M26			M5	catabolic process	90	65.72	1.37	0.00435	0.0259
16p11.2	TAOK2	M26
16p11.2	PPP4C	M21
16p11.2	TMEM219	M13
16p11.2	INO80E	M13
16p11.2	SPN	M1
16p11.2	C16orf54	M1
16p11.2	ASPHD1	M1
16p11.2	MAPK3	M1
16p11.2	YPEL3	M1
16p11.2	HIRIP3	M28
16p11.2	C16orf92	M28
16p11.2 distal	ATXN2L	M2
16p11.2 distal	SPNS1	M2
16p11.2 distal	RABEP2	M10
16p11.2 distal	ATP2A1	M1
16p11.2 distal	CD19	M4
16p11.2 distal	SH2B1	M10
16p11.2 distal	LAT	M10
16p11.2 distal	NFATC2IP	M11
16p11.2 distal	TUFM	M22
16p12.1	POLR3E	M2
16p12.1	EEF2K	M11
16p12.1	PDZD9	M29
16p12.1	UQCRC2	M1
16p12.1	CDR2	M4
16p12.1	VWA3A	M19
16p12.1	C16orf52	M4
16p13.11	NDE1	M3
16p13.11	ABCC1	M2
16p13.11	FOPNL	M15
16p13.11	ABCC6	M5
16p13.11	C16orf45	M20
16p13.11	KIAA0430	M4
16p13.11	MYH11	M1
22q11.2	RTN4R	M8
22q11.2	TSSK2	M2
22q11.2	HIRA	M2
22q11.2	C22orf39	M2
22q11.2	DGCR8	M2
22q11.2	DGCR14	M2
22q11.2	SLC25A1	M28
22q11.2	CLTCL1	M2
22q11.2	ARVCF	M2
22q11.2	GP1BB	M25
22q11.2	SEPT5	M25
22q11.2	COMT	M5
22q11.2	GSC2	M6
22q11.2	TBX1	M17
22q11.2	DGCR2	M20
22q11.2	TRMT2A	M10
22q11.2	CLDN5	M9
22q11.2	ZDHHC8	M1
22q11.2	TXNRD2	M1
22q11.2	UFD1L	M21
22q11.2	MRPL40	M13
22q11.2	CDC45	M3
22q11.2	C22orf25	M8
22q11.2	GNB1L	M2
22q11.2	RANBP1	M3
Smith-Magenis	RAI1	M2
Sotos	NSD1	M2
